# Supplementary material for: Saliva and Serum Immune Responses in Apical Periodontitis
Source: J Clin Med. 2019 Jun 21;8(6):889. doi: 10.3390/jcm8060889 (PMC6617293; doi:10.3390/jcm8060889)
Supplement: Supplementary file 1 [file jcm-08-00889-s001.zip]

Archive with 1 entries (1 files):
- jcm-534727-SI.xlsx
