# Supplementary material for: Saliva and Serum Immune Responses in Apical Periodontitis
Source: J Clin Med. 2019 Jun 21;8(6):889. doi: 10.3390/jcm8060889 (PMC6617293; doi:10.3390/jcm8060889)
Supplement: Supplementary file 1 [file jcm-08-00889-s001.zip › jcm-534727-SI.xlsx]

## Sheet: Table S1
Table S1. Bacterial species determined from subgingival plaque
Gram positive species	Gram negative species
Actinomyces israelii	Aggrecatibacter actinomycetemcomitans
Actinomyces naeslundii	Bacteroides ureolyticus
Actinomyces neuii	Campylobacter gracilis
Actinomyces odontolyticus	Campylobacter rectus
Actinomyces oris sp. nov	Campylobacter showae
Aerococcus christensenii	Capnocytophaga gingivalis
Anaerococcus vaginalis	Capnocytophaga ochracea
Atopobium parvulum	Capnocytophaga sputigena
Atopobium vaginae	Dialister sp.
Bifidobacterium biavatii	Eikenella corrodens
Bifidobacterium bifidum	Escherichia coli
Bifidobacterium breve	Fusobacterium nucleatum sp. nucleatum
Bifidobacterium longum	Fusobacterium nucleatum sp. polymorphum
Corynebacterium nigricans	Fusobacterium nucleatum sp. fusiforme/Vincentii
Corynebacterium pseudogenitalium	Fusobacterium periodonticum
Cutibacterium acnes	Haemophilus influenzae
Enterococcus faecalis	Helicobacter pylori
Eubacterium saburreum	Leptotrichia buccalis
Gardnerella vaginalis*	Mobiluncus curtisii*
Lactobacillus acidophilus	Mobiluncus mulieris*
Lactobacillus crispatus	Neisseria mucosa
Lactobacillus gasseri	Porphyromonas endodontalis
Lactobacillus iners	Porphyromonas gingivalis
Lactobacillus jensenii	Prevotella bivia
Lactobacillus vaginalis	Prevotella disiens
Parvimonas micra	Prevotella intermedia
Peptoniphilus sp.	Prevotella melaninogenica
Peptostreptococcus anaerobius	Proteus mirabilis
Staphylococcus aureus	Pseudomonas aeruginosa
Staphylococcus aureus (gelbe Kultur)	Selenomonas noxia
Staphylococcus aureus (weisse Kultur)	Tannerella forsythia
Staphylococcus aureus subsp. anaerobius	Treponema denticola
Staphylococcus epidermis	Treponema socranskii
Staphylococcus haemolyticus	Veillonella parvula
Streptococcus agalactiae
Streptococcus anginosus
Streptococcus constellatus
Streptococcus gordonii
Streptococcus intermedius
Streptococcus mitis
Streptococcus mutans
Streptococcus oralis
Streptococcus pneumoniae
Streptococcus sanguis
Varibaculum cambriensis
* can also be defined as Gram variable

## Sheet: Table S2
Table S2. Saliva and serum antibody levels according to endodontic findings.
				Root canal fillings						Widened periapical space
			No		Yes				No		Yes
			mean	sd	mean	sd	p-value		mean	sd	mean	sd	p-value
Saliva (RLU/100 ms)	IgA	Total	37369	14787.9	40034.5	17695	0.046		38521.6	16302.8	39562.3	17238.4	0.385
		CuOxLDL	3967.07	3234.59	3482.58	2325.53	0.07		3799.28	2928.19	3441.27	2153.86	0.142
		MAA-LDL	17008.8	13062	17362.3	13271	0.653		16681.8	12655.9	17544.9	13219.2	0.482
		A. actinomycetemcomitans	4677.82	4770.65	5263.67	5639.72	0.125		5062.92	5488.8	5086.37	5291.83	0.621
		P. gingivalis	7969.06	7514.53	9385.84	10157.3	0.325		8191.47	8371.64	9631.14	10251.1	0.066
		rgp44	6864.24	5172.19	6934.9	5412.32	0.948		6385.52	4449.08	7389.32	6013.93	0.039
		Aa-HSP60	4499.32	5003.01	3964.1	2940.96	0.486		4179.69	4375.9	4037.15	2705.42	0.525
		P. intermedia	4571.03	4401.48	4247.58	4443.78	0.348		4166.08	3981.52	4492.86	4782.38	0.326
		P. endodontalis	8516.9	6147.23	9306.61	7099.96	0.39		8338.66	5772.4	9712.88	7592.72	0.032
		T. forsythia	8935.46	6157.34	8891.25	5645.65	0.869		8701.64	5605.3	9064.52	5865.89	0.373
	IgG	Total	29989.2	11469.2	35640.5	12281.5	<0.001		31433.7	11067.6	36093.9	13130.7	<0.001
		CuOxLDL	8709.33	6334.07	10154.3	7840.08	0.052		8433.49	6056.93	10678.5	8075.82	0.001
		MAA-LDL	15043.1	12985.5	16869.9	13548.9	0.042		13919.7	12073.7	18164.2	13717.3	<0.001
		A. actinomycetemcomitans	15404.5	28402.5	28244.7	43274.1	<0.001		18450.8	31044.2	28371.4	44742.4	0.001
		P. gingivalis	5255.43	10815.7	9049.53	14334.4	<0.001		5726.71	10744.7	9785.63	15379.8	<0.001
		rgp44	3557.39	2930.93	4863.23	4607.64	<0.001		3651.08	3149.66	5104.19	4571.6	<0.001
		Aa-HSP60	4694.11	5912.26	5602.04	7702.01	0.032		4456.62	5310.15	5986.14	8212.34	0.001
		P. intermedia	2999.88	8902.53	3038.03	4778.48	0.016		2513.92	6017.42	3229.42	5299.58	0.001
		P. endodontalis	3976.5	7217.68	5241.27	7564.99	0.003		3911.33	6181.44	5673.62	8501.08	<0.001
		T. forsythia	3037.8	3479.16	3811.42	4006.73	0.019		3038.53	3691.96	4021.77	3855.57	<0.001
Serum (EU)	IgA	A. actinomycetemcomitans	0.697847	0.440985	0.859525	0.648361	0.033		0.754029	0.52167	0.849372	0.648323	0.569
		P. gingivalis	0.820648	0.932346	0.764991	0.815749	0.588		0.730103	0.833581	0.836721	0.87912	0.293
		P. endodontalis	0.752451	0.731288	0.751614	0.714578	0.848		0.711051	0.680139	0.801404	0.760895	0.291
		P. intermedia	0.740827	0.524532	0.701896	0.435021	0.648		0.725971	0.473631	0.704431	0.449482	0.749
		T. forsythia	0.234153	0.145442	0.225735	0.150379	0.756		0.232275	0.151426	0.225516	0.147627	0.728
		C. rectus	0.462	0.221	0.435	0.219	0.566		0.453	0.223	0.44	0.218	0.782
		F. nucleatum	0.182	0.161	0.191	0.209	0.769		0.181	0.162	0.195	0.222	0.653
	IgG	A. actinomycetemcomitans	0.755097	0.521684	0.881058	0.613385	0.208		0.786378	0.530036	0.867685	0.611165	0.685
		P. gingivalis	1.43275	1.01055	1.44805	1.01354	0.864		1.32532	0.935827	1.56187	1.07207	0.055
		P. endodontalis	1.51409	0.923952	1.53639	0.981582	0.986		1.42888	0.89208	1.62719	1.02117	0.126
		P. intermedia	0.543117	0.38774	0.502278	0.315843	0.543		0.530647	0.346817	0.505738	0.334719	0.292
		T. forsythia	0.150418	0.119617	0.142187	0.112811	0.317		0.153459	0.121566	0.136998	0.108217	0.075
		C. rectus	0.804	0.335	0.763	0.272	0.215		0.805	0.325	0.745	0.263	0.275
		F. nucleatum	0.511	0.372	0.518	0.384	0.996		0.515	0.394	0.516	0.353	0.878
		Rgp44, recombinant hemagglutinin domain of Porphyromonas gingivalis
		Aa-HSP60, heat shock protein 60 of Aggregatibacter actinomycetemcomitans
		p-values produced by t-test after logarithmic transformation of the values

## Sheet: Table S3
Table S3. Saliva and subgingival bacterial levels according to endodontic findings.
			Root canal fillings						Widened periapical space						Apical periodontitis
		No		Yes				No		Yes				No		Yes
		median	IQR	median	IQR	p-value1		median	IQR	median	IQR	p-value1		median	IQR	median	IQR	p-value1
Saliva (genomes/ml)	A. actinomycetemcomitans	0	0	0	0	0.253		0	0	0	0	0.379		0	0	0	0	0.4301
	P. gingivalis	102	1684	35	4368	0.827		25	1121	139	5321	0.143		72	3783	30	2607	0.552
	P. intermedia	0	0	0	57	0.9901		0	0	0	125	0.827		0	76	0	0	0.416
	T. forsythia	2849	151704	7764	179698	0.061		3320	82873	7922	268619	0.021		5515	141251	7290	260635	0.327
Subgingival (counts)	A. actinomycetemcomitans	2.02	5.53	1.29	4.24	0.919		1	4.45	1.8	4.45	0.0301		1.705	4.61	0.9	3.94	0.392
	P. gingivalis	0.5	4.62	0.57	3.43	0.773		0.42	3.39	0.68	3.79	0.017		0.56	3.902	0.54	3.002	0.419
	P. endodontalis	0.34	2.09	0.25	1.95	0.933		0.23	1.67	0.36	2.51	0.167		0.22	1.77	0.55	2.34	0.028
	P. intermedia	0.93	2.45	0.72	2.4	0.508		0.69	2	0.95	3.09	0.025		0.75	2.19	0.88	3.35	0.223
	T. forsythia	4.07	20.7	5.25	19.78	0.4701		4.47	17.99	6.46	20.53	0.059		4.57	17.38	8.13	26.06	0.0201
		mean	sd	mean	sd	p-value2		mean	sd	mean	sd	p-value2		mean	sd	mean	sd	p-value2
Subgingival taxa (counts)	Gram positive	6.26835	0.644979	6.24252	0.647824	0.71		6.16994	0.698922	6.333	0.581044	0.0101		6.23999	0.672272	6.28159	0.556726	0.573
	Gram negative	6.57953	0.753441	6.63	0.593528	0.466		6.53077	0.715379	6.70572	0.545952	0.005		6.59437	0.678561	6.68384	0.507353	0.222
	1p-values produced by Mann-Whitney test
	2p-values produced by t-test after logarithmic transformation of the values

## Sheet: Table S4
Table S4. Saliva and serum antibody levels according to endodontic scores.
						Endodontic lesion score								Endodontic treatment score
			I		II		III				I		II		III
			mean	sd	mean	sd	mean	sd	p-value		mean	sd	mean	sd	mean	sd	p-value
Saliva (RLU/100 ms)	IgA	Total	37819	15873	39671	17580	41478	17174	0.012		38228	16598	422226	18990	42654	15661	0.002
		CuOxLDL	3779	3068	3580	2200	3423	2673	0.404		3644	2598	3378	1783	3872	3686	0.871
		MAA-LDL	16377	12740	17778	13154	18135	14520	0.251		16836	12693	18406	15315	18773	14369	0.188
		A. actinomycetemcomitans	5010	5673	4832	4962	5943	5653	0.119		4903	5429	5429	4523	5904	5781	0.073
		P. gingivalis	7939	8295	9246	9280	10742	12064	0.029		8695	8971	9622	19775	9842	10851	0.468
		rgp44	6137	4194	7364	5792	7761	6448	0.0101		6695	5060	7254	5318	8088	6917	0.066
		Aa-HSP60	4187	4726	4053	2686	4243	3259	0.335		4073	3767	3964	2298	4769	4633	0.327
		P. intermedia	3958	3972	4719	5031	4388	3668	0.115		4271	4588	4371	3733	4901	3931	0.146
		P. endodontalis	8004	5396	9847	7595	9658	7603	0.028		8874	6581	9562	6855	9763	8269	0.4
		T. forsythia	8489	5736	9020	5465	9731	6873	0.127								0.149
	IgG	Total	30876	10839	34488	12356	39987	13497	<0.001		32476	11821	37209	11521	39702	14096	<0.001
		CuOxLDL	8216	6206	10499	8387	11421	6812	<0.001		9082	7141	10731	7068	12862	8720	<0.001
		MAA-LDL	14001	13270	17721	13712	18437	11882	<0.001		15681	13589	15670	9369	21086	14592	<0.001
		A. actinomycetemcomitans	19125	33975	22126	34732	43469	57575	<0.001		19844	33684	24814	37336	53128	62074	<0.001
		P. gingivalis	5053	8711	8553	12408	13383	22270	<0.001		6760	10827	10946	16486	12076	22422	0.013
		rgp44	3567	3664	4945	4457	5405	4304	<0.001		4156	3948	4867	3790	5992	5625	<0.001
		Aa-HSP60	4251	5920	5713	7245	7069	9461	<0.001		4780	6414	5503	5030	8815	11830	<0.001
		P. intermedia	2653	7829	2901	3648	4417	7968	<0.001		2678	6176	2970	2922	5528	9433	<0.001
		P. endodontalis	3492	4727	5154	6393	7619	13470	<0.001		4276	5785	6016	9539	7523	13075	<0.001
		T. forsythia	2773	3246	3987	4058	4516	4431	<0.001		3244	3426	4663	5169	4659	4755	0.005
Serum (EU)	IgA	A. actinomycetemcomitans	0.751	0.526	0.836	0.629	0.877	0.655	0.534		0.792	0.578	0.721	0.589	0.993	0.674	0.032
		P. gingivalis	0.716	0.815	0.824	0.889	0.848	0.861	0.341		0.794	0.866	0.76	0.854	0.7258	0.788	0.542
		P. endodontalis	0.685	0.663	0.801	0.761	0.794	0.738	0.264		0.761	0.728	0.771	0.769	0.667	0.601	0.456
		P. intermedia	0.715	0.49	0.719	0.451	0.7	0.442	0.846		0.72	0.473	0.581	0.331	0.81	0.504	0.712
		T. forsythia	0.232	0.154	0.238	0.157	0.186	0.092	0.475		0.237	0.157	0.189	0.101	0.206	0.112	0.201
		C. rectus	0.451	0.229	0.459	0.225	0.382	0.164	0.398		0.46	0.23	0.399	0.183	0.376	0.156	0.071
		F. nucleatum	0.178	0.164	0.206	0.234	0.165	0.134	0.971		0.19	0.205	0.175	0.153	0.184	0.148	0.636
	IgG	A. actinomycetemcomitans	0.806	0.586	0.811	0.564	1.105	0.631	0.211		0.797	0.57	0.773	0.498	1.201	0.664	0.001
		P. gingivalis	1.306	0.918	1.498	1.036	1.663	1.14	0.031		1.435	0.992	1.485	1.132	1.455	1.034	0.999
		P. endodontalis	1.412	0.874	1.58	0.987	1.706	1.088	0.105		1.519	0.938	1.545	1.045	1.576	1.056	0.865
		P. intermedia	0.517	0.352	0.511	0.332	0.521	0.34	0.986		0.51	0.339	0.482	0.316	0.583	0.373	0.118
		T. forsythia	0.148	0.115	0.142	0.111	0.142	0.123	0.481		0.144	0.113	0.142	0.103	0.152	0.135	0.718
		C. rectus	0.815	0.328	0.76	0.274	0.179	0.245	0.039		0.789	0.306	0.704	0.278	0.766	0.227	0.272
		F. nucleatum	0.492	0.385	0.522	0.385	0.564	0.348	0.116		0.498	0.369	0.502	0.44	0.653	0.37	0.006
		Rgp44, recombinant hemagglutinin domain of Porphyromonas gingivalis
		Aa-HSP60, heat shock protein 60 of Aggregatibacter actinomycetemcomitans
		p-values for weighted linear terms produced by ANOVA after logarithmic transformation of the values

## Sheet: Table S5
Table S5. Saliva and subgingival bacterial levels according to endodontic scores.
						Endodontic lesion score								Endodontic treatment score
			I		II		III				I		II		III
			median	IQR	median	IQR	median	IQR	p-value 1		median	IQR	median	IQR	median	IQR	p-value 1
Saliva (genomes/ml)	A. actinomycetemcomitans		0	0	0	0	0	0	0.756		0	0	0	0	0	0	0.358
	P. gingivalis		26	762	149	7450	37	4368	0.261		72	3783	0	744	198	4438	0.75
	P. intermedia		0	0	0	169	0	0	0.773		0	0	0	0	0	3831	0.551
	T. forsythia		2150	82216	7843	272129	3320	265584	0.028		5515	141251	3261	105930	20377	299942	0.267
Subgingival (counts)	A. actinomycetemcomitans		1.26	4.79	1.67	4.1	1.12	5.17	0.16		1.705	4.61	0.91	3.84	0.84	4.07	0.362
	P. gingivalis		0.44	2.57	0.61	3.75	1.29	13.6	0.002		0.56	3.902	0.35	2.56	1.22	4.88	0.372
	P. endodontalis		0.16	1.32	0.23	2.51	0.79	2.57	0.002		0.22	1.77	0.37	1.9	0.78	3.67	0.019
	P. intermedia		0.6	1.95	0.84	2.44	1.59	3.31	0.001		0.75	2.19	0.91	2.97	0.82	3.45	0.242
	T. forsythia		2.75	14.4	5.13	17.5	12	27.6	<0.001		4.57	17.38	7.18	27.4	8.51	27.1	0.023
	C. rectus		0.87	3.16	0.99	2.3	1.66	3.8	0.086		1	2.74	1.26	2.98	1	3.06	0.201
	F. nucleatum		1.26	2.99	1.55	3.26	2.14	4.28	0.077		1.46	3.18	1.29	2.95	1.605	4.01	0.98
			mean	sd	mean	sd	mean	sd	p-value 2		mean	sd	mean	sd	mean	sd	p-value 2
Subgingival taxa (counts)	Gram positive		6.13	0.73	6.31	0.59	6.34	0.53	0.008		6.24	0.67	6.26	0.61	6.3	0.49	0.524
	Gram negative		6.48	0.76	6.67	0.54	6.76	0.5	0.001		6.59	0.67	6.69	0.51	6.67	0.5	0.274
		1 Jonckheere-Terpstra test for linear trend
		2 weighted linear terms by ANOVA after logarithmic transformation of the values
